# Supplementary material for: A preliminary study on the application of PspA as a carrier for group A meningococcal polysaccharide
Source: PLoS One. 2019 Jul 10;14(7):e0218427. doi: 10.1371/journal.pone.0218427 (PMC6619668; doi:10.1371/journal.pone.0218427)
Supplement: S2 Table — (XLS) [file pone.0218427.s002.xls]

## Sheet: A结合物
								占淋巴细胞							占Th细胞
	淋巴细胞	Th细胞	Tc细胞	Th1细胞	Th2细胞	Tc1细胞	Tc2细胞	Th细胞	Tc细胞	Th1细胞	Th2细胞	th1/th2	Tc1细胞	Tc2细胞	Th1	Th2	th1/th2	Tc1	Tc2
D-A	49441	11382	2065	953	94	732	13	23.0214	4.1767	1.92755	0.190126	10.1383	1.48055	0.026294	8.37287	0.825865	10.1383	35.4479	0.62954
	49290	11504	1479	1068	74	428	9	23.3394	3.00061	2.16677	0.150132	14.4324	0.86833	0.0182593	9.28373	0.643255	14.4324	28.9385	0.608519
	49371	14656	1979	1283	82	756	12	29.6854	4.00843	2.59869	0.166089	15.6463	1.53126	0.0243058	8.75409	0.559498	15.6463	38.2011	0.606367
	49319	8997	1768	851	30	630	11	18.2425	3.58483	1.7255	0.0608285	28.3667	1.2774	0.0223038	9.45871	0.333444	28.3667	35.6335	0.622172
	49246	10948	2370	1100	19	969	12	22.2312	4.81257	2.23368	0.0385818	57.8947	1.96767	0.0243675	10.0475	0.173548	57.8947	40.8861	0.506329
	49329	14526	2825	1469	52	1298	15	29.4472	5.72685	2.97796	0.105415	28.25	2.63131	0.0304081	10.1129	0.357979	28.25	45.9469	0.530973
								24.3279	4.21833	2.27169	0.118529	25.7881	1.62609	0.0243231	9.3383	0.482265	25.7881
E-A	49380	9908	1415	1062	30	562	10	20.0648	2.86553	2.15067	0.0607533	35.4	1.13811	0.0202511	10.7186	0.302786	35.4	39.7173	0.706714
	49333	10947	1743	690	17	481	3	22.19	3.53313	1.39866	0.0344597	40.5882	0.975007	0.00608112	6.3031	0.155294	40.5882	27.5961	0.172117
	49123	9785	1537	600	12	377	3	19.9194	3.12888	1.22142	0.0244285	50	0.767461	0.00610712	6.13183	0.122637	50	24.5283	0.195185
	49086	9635	2004	786	37	686	3	19.6288	4.08263	1.60127	0.0753779	21.2432	1.39755	0.00611172	8.15776	0.384017	21.2432	34.2315	0.149701
	49196	10729	1601	775	50	502	6	21.8087	3.25433	1.57533	0.101634	15.5	1.02041	0.0121961	7.22341	0.466027	15.5	31.3554	0.374766
	49275	14748	3049	863	55	893	5	29.93	6.18772	1.7514	0.111618	15.6909	1.81228	0.0101471	5.85164	0.372932	15.6909	29.2883	0.163988
								22.2569	3.84204	1.61646	0.0680454	29.7371	1.18514	0.0101491	7.39773	0.300615	29.7371
R-A	46643	5713	1354	801	38	727	9	12.2484	2.9029	1.7173	0.0814699	21.0789	1.55865	0.0192955	14.0207	0.66515	21.0789	53.6928	0.664697
	46491	6022	1240	791	35	629	10	12.953	2.66718	1.7014	0.0752834	22.6	1.35295	0.0215095	13.1352	0.581202	22.6	50.7258	0.806452
	47118	8246	1890	704	26	985	12	17.5007	4.01121	1.49412	0.0551806	27.0769	2.0905	0.025468	8.53747	0.315304	27.0769	52.1164	0.634921
	46709	5732	1612	725	27	757	11	12.2717	3.45116	1.55216	0.0578047	26.8519	1.62067	0.0235501	12.6483	0.47104	26.8519	46.9603	0.682382
	47199	7306	1191	902	32	531	11	15.4791	2.52336	1.91106	0.067798	28.1875	1.12502	0.0233056	12.346	0.437996	28.1875	44.5844	0.923594
	45986	7221	1611	818	49	868	11	15.7026	3.50324	1.7788	0.106554	16.6939	1.88753	0.0239203	11.3281	0.678576	16.6939	53.8796	0.682806
								14.3593	3.17651	1.69247	0.0740151	23.7482	1.60589	0.0228415	12.0026	0.524878	23.7482
T-A	47500	7975	1096	1033	62	353	8	16.7895	2.30737	2.17474	0.130526	16.6613	0.743158	0.0168421	12.953	0.777429	16.6613	32.208	0.729927
	47565	9469	1475	954	74	443	13	19.9075	3.10102	2.00568	0.155577	12.8919	0.931357	0.027331	10.075	0.781498	12.8919	30.0339	0.881356
	46678	9099	1861	1293	68	619	11	19.4931	3.98689	2.77004	0.145679	19.0147	1.32611	0.0235657	14.2104	0.747335	19.0147	33.2617	0.59108
	47341	8373	1256	981	71	444	13	17.6866	2.65309	2.0722	0.149976	13.8169	0.937876	0.0274603	11.7162	0.847964	13.8169	35.3503	1.03503
	45313	7514	1774	1297	68	493	15	16.5824	3.91499	2.86231	0.150067	19.0735	1.08799	0.0331031	17.2611	0.904977	19.0735	27.7903	0.845547
	47186	11798	1540	1240	84	438	10	25.0032	3.26368	2.6279	0.178019	14.7619	0.928241	0.0211927	10.5103	0.711985	14.7619	28.4416	0.649351
								19.2437	3.20451	2.41881	0.151641	16.0367	0.992455	0.0249158	12.7877	0.795198	16.0367
A	47431	7878	1010	883	49	309	7	16.6094	2.12941	1.86165	0.103308	18.0204	0.651473	0.0147583	11.2084	0.621985	18.0204	30.5941	0.693069
	47017	9303	1367	1006	65	436	18	19.7865	2.90746	2.13965	0.138248	15.4769	0.927324	0.038284	10.8137	0.698699	15.4769	31.8947	1.31675
	46968	8970	1553	889	235	527	39	19.0981	3.30651	1.89278	0.500341	3.78298	1.12204	0.0830353	9.91081	2.61984	3.78298	33.9343	2.51127
	46931	9451	1330	1144	57	516	13	20.1381	2.83395	2.43762	0.121455	20.0702	1.09949	0.0277002	12.1045	0.603111	20.0702	38.797	0.977444
	46894	12716	1750	1276	239	612	40	27.1165	3.73182	2.72103	0.50966	5.33891	1.30507	0.0852988	10.0346	1.87952	5.33891	34.9714	2.28571
	46917	9983	2104	1020	262	760	36	21.278	4.48452	2.17405	0.558433	3.89313	1.61988	0.0767312	10.2174	2.62446	3.89313	36.1217	1.71103
								20.6711	3.23228	2.20446	0.321907	11.0971	1.12088	0.0543013	10.7149	1.50794	11.0971
DB	47829	6784	771	702	57	181	6	14.1839	1.61199	1.46773	0.119175	12.3158	0.378431	0.0125447	10.3479	0.840212	12.3158	23.476	0.77821
	47792	9287	1215	597	54	167	5	19.4321	2.54227	1.24916	0.11299	11.0556	0.349431	0.010462	6.42834	0.581458	11.0556	13.7449	0.411523
	47262	7636	773	690	60	146	4	16.1567	1.63556	1.45995	0.126952	11.5	0.308916	0.00846346	9.03614	0.785752	11.5	18.8875	0.517464
	46899	8949	1224	1036	65	414	10	19.0814	2.60986	2.209	0.138596	15.9385	0.882748	0.0213224	11.5767	0.726338	15.9385	33.8235	0.816993
	47361	12369	1465	911	137	424	20	26.1164	3.09326	1.92352	0.289268	6.64964	0.895251	0.0422288	7.36519	1.10761	6.64964	28.942	1.36519
	47395	10113	1240	925	63	413	10	21.3377	2.61631	1.95168	0.132925	14.6825	0.8714	0.0210993	9.14664	0.622961	14.6825	33.3065	0.806452
								19.3847	2.35154	1.71017	0.153317	12.0237	0.614363	0.0193534	8.98348	0.777388	12.0237
RX	47472	10645	1519	1191	55	504	20	22.4237	3.19978	2.50885	0.115858	21.6545	1.06168	0.0421301	11.1884	0.516674	21.6545	33.1797	1.31666
	46940	9750	1562	1352	192	550	41	20.7712	3.32765	2.88027	0.409033	7.04167	1.17171	0.0873455	13.8667	1.96923	7.04167	35.2113	2.62484
	47101	7762	1360	1201	92	493	17	16.4795	2.88741	2.54984	0.195325	13.0543	1.04669	0.0360927	15.4728	1.18526	13.0543	36.25	1.25
	47221	11046	2363	1187	71	1078	15	23.3921	5.00413	2.51371	0.150357	16.7183	2.28288	0.0317655	10.746	0.642767	16.7183	45.62	0.634786
	47719	11958	1903	891	70	442	12	25.0592	3.98793	1.86718	0.146692	12.7286	0.926256	0.0251472	7.45108	0.585382	12.7286	23.2265	0.630583
	47613	12253	2786	1119	74	1199	15	25.7346	5.85134	2.3502	0.15542	15.1216	2.51822	0.031504	9.13246	0.603934	15.1216	43.0366	0.538406
								22.3101	4.04304	2.44501	0.195447	14.3865	1.50124	0.0423308	11.3096	0.917208	14.3865
EF	46586	6901	1030	853	51	367	10	14.8135	2.21096	1.83102	0.109475	16.7255	0.78779	0.0214657	12.3605	0.739023	16.7255	35.6311	0.970874
	46793	9348	991	1048	56	293	11	19.9773	2.11784	2.23965	0.119676	18.7143	0.626162	0.0235078	11.211	0.599059	18.7143	29.5661	1.10999
	45757	7406	1752	1124	140	821	46	16.1855	3.82892	2.45645	0.305964	8.02857	1.79426	0.100531	15.1769	1.89036	8.02857	46.8607	2.62557
	46664	9144	2115	1128	56	1042	16	19.5954	4.5324	2.41728	0.120007	20.1429	2.23298	0.0342877	12.336	0.612423	20.1429	49.2671	0.756501
	46827	7981	1137	866	48	343	19	17.0436	2.42809	1.84936	0.102505	18.0417	0.732483	0.0405749	10.8508	0.601428	18.0417	30.1671	1.67106
	46649	12615	2621	1543	106	1247	17	27.0424	5.61856	3.30768	0.227229	14.5566	2.67315	0.0364424	12.2315	0.84027	14.5566	47.5773	0.648607
								19.1096	3.45613	2.35024	0.164143	16.0349	1.47447	0.0428016	12.3611	0.880427	16.0349
T	46605	8921	1191	1087	36	448	15	19.1417	2.55552	2.33237	0.0772449	30.1944	0.96127	0.0321854	12.1847	0.403542	30.1944	37.6154	1.25945
	47210	10493	1128	825	64	365	17	22.2262	2.38932	1.74751	0.135564	12.8906	0.773141	0.0360093	7.86238	0.60993	12.8906	32.3582	1.50709
	46666	10714	1338	987	54	431	21	22.9589	2.86718	2.11503	0.115716	18.2778	0.923585	0.0450006	9.21225	0.504013	18.2778	32.2123	1.56951
	46856	9605	1227	1182	78	356	12	20.499	2.61866	2.52262	0.166467	15.1538	0.759775	0.0256104	12.3061	0.812077	15.1538	29.0139	0.977995
	47167	11539	1563	1356	62	658	14	24.4641	3.31376	2.87489	0.131448	21.871	1.39504	0.0296818	11.7515	0.537308	21.871	42.0985	0.895713
	46715	11916	1324	1123	77	378	18	25.5079	2.83421	2.40394	0.164829	14.5844	0.809162	0.0385315	9.4243	0.64619	14.5844	28.5498	1.35952
								22.4663	2.76311	2.33273	0.131878	18.8287	0.936996	0.0345032	10.4569	0.58551	18.8287
白	46489	8342	2260	1407	59	1108	15	17.944	4.86137	3.02652	0.126912	23.8475	2.38336	0.0322657	16.8665	0.707264	23.8475	49.0265	0.663717
	47150	8875	1946	1140	65	844	14	18.8229	4.12725	2.41782	0.137858	17.5385	1.79003	0.0296925	12.8451	0.732394	17.5385	43.371	0.719424
	46757	11224	2344	1309	90	1050	18	24.005	5.01315	2.79958	0.192485	14.5444	2.24565	0.0384969	11.6625	0.801853	14.5444	44.7952	0.767918
	46643	9578	2132	1121	103	946	15	20.5347	4.57089	2.40336	0.220826	10.8835	2.02817	0.0321592	11.7039	1.07538	10.8835	44.3715	0.703565
								20.3266	4.64317	2.66182	0.16952		2.1118	0.0331536	13.2695	0.829223	16.7035

## Sheet: Sheet1
	D-A	D+A	E-A	E+A	R-A	R+A	T-A	T+A	A	DB	RX	EF	T	白
TH1/TH2	10.1383	32.7407	35.4	13.9565	21.0789	28.5455	16.6613	19.6481	18.0204	20.7647	16.4828		30.1944	9.72131
	14.4324	27.7556	40.5882	18.4865	22.6	26.5333	12.8919	12.9647	15.4769	20.3115	18.8478	35.3824	12.8906	5.10417
	15.6463	13.5862	50	11.9077	27.0769	28.7931	19.0147	8.28402	3.78298	16.1346	21.7143	26.9302	18.2778	5.40341
	28.3667	15.7903	21.2432	11.3971	26.8519	32.8519	13.8169	17.7231	20.0702	17.0408	19.9792	18.4756	15.1538	7.13333
	57.8947	26.6923	15.5	10.8471	28.1875	22.6364	19.0735	19.1071	5.33891	11.2283	22.725	31.9143	21.871	6.44521
	28.25	13.7748	15.6909	14	16.6939	20.3542	14.7619	20.9259	3.89313	16.5902	27.8438	30.087	14.5844	7.97842
