# Supplementary material for: A preliminary study on the application of PspA as a carrier for group A meningococcal polysaccharide
Source: PLoS One. 2019 Jul 10;14(7):e0218427. doi: 10.1371/journal.pone.0218427 (PMC6619668; doi:10.1371/journal.pone.0218427)
Supplement: S3 Table — (XLSX) [file pone.0218427.s003.xlsx]

## Sheet: Sheet1
		DB	1		EF	1		RX	1		TT	1
			蛋白-A			蛋白-A			蛋白-A			蛋白-A		A
		1	7441.45	6400	1	1049.11	6400	1	405.77	1600	1	1189.46	6400	212.729	400
		2	3970.32	6400	2	2137.48	3200	2	1066.71	6400	2	1086.22	3200	336	400
		3	1367.64	3200	3	1014.36	3200	3	2004.24	6400	3	982.605	6400	259.402	400
		4	7406.4	6400	4	3689.92	6400	4	1542.59	6400	4	1108.12	3200	291.459	400
		5	3281.27	6400	5	457.368	3200	5	1184.68	3200	5	3350.78	6400	638.321	400
		6	3567.1	6400	6	2807.07	3200	6	1357.7	6400	6	4085.03	6400	288.726	400
			GMT	抗-GAMPIgG
		GAMP	316	400
		GAMP-PspA1	3897	5702
		GAMP-PspA2	1136	4525
		GAMP-PspA3	1486	4032
		GAMP-TT	1637	5080
